# Supplementary material for: Development of Two-Layer Hybrid Scaffolds Based on Oxidized Polyvinyl Alcohol and Bioactivated Chitosan Sponges for Tissue Engineering Purposes
Source: Int J Mol Sci. 2022 Oct 11;23(20):12059. doi: 10.3390/ijms232012059 (PMC9603651; doi:10.3390/ijms232012059)
Supplement: Supplementary file 1 [file ijms-23-12059-s001.zip]

Archive with 1 entries (1 files):
- ijms-1910811-supplementary.pdf
